# Supplementary material for: Quantification of 15 Antibiotics Widely Used in the Critical Care Unit with a LC-MS/MS System: An Easy Method to Perform a Daily Therapeutic Drug Monitoring
Source: Pharmaceuticals (Basel). 2021 Nov 24;14(12):1214. doi: 10.3390/ph14121214 (PMC8703964; doi:10.3390/ph14121214)
Supplement: Supplementary file 1 [file pharmaceuticals-14-01214-s001.zip]

Archive with 1 entries (1 files):
- pharmaceuticals-1421763-supplementary.pdf
